# Supplementary material for: Mycobacterium tuberculosis β-lactamase variant reduces sensitivity to ampicillin/avibactam in a zebrafish-Mycobacterium marinum model of tuberculosis
Source: Sci Rep. 2023 Sep 16;13:15406. doi: 10.1038/s41598-023-42152-8 (PMC10505137; doi:10.1038/s41598-023-42152-8)
Supplement: Supplementary file 2 — Supplementary Information 2. [file 41598_2023_42152_MOESM2_ESM.xlsx]

## Sheet: Figure 3b
	Dataset 1 (14/11/2022)						Dataset 2 (28/11/2022)										Dataset 3 (6/02/2023)												Combined datasets
	Integrated intensity			% of ctrl			Integrated intensity					% of ctrl					Integrated intensity					% of ctrl
	WT			WT			WT					WT					WT					WT							WT
	PBS	Amp+Avi (225)		PBS	Amp+Avi (225)		PBS	Amp	Avi (225)	Amp+Avi (225)		PBS	Amp	Avi (225)	Amp+Avi (225)		PBS	Amp	Avi (225)	Amp+avi (225)		PBS	Amp	Avi (225)	Amp+avi (225)				PBS	Amp	Avi (225)	Amp+avi (225)			Mood's Median Test Ampicillin vs PBS										Holm-Bonferroni post hoc test
	32110224	11569808		5.37414	1.93639		65277984	200745216	217623072	16493424		39.3076	120.88	131.043	9.93164		15334032	0	6278576	0		103.46	0	42.3622	0				5.37414	120.88	131.043	1.93639
	40076816	3090784		6.70748	0.517291		240727088	97941168	99691488	10031472		144.956	58.976	60.03	6.04052		7679232	4268352	0	884752		51.8126	28.799	0	5.96952				6.70748	58.976	60.03	0.517291			Median	58.976									α	0.05
	3197002848	111889312		535.068	18.7264		294256640	76957280	17305776	12012304		177.189	46.3404	10.4208	7.2333		17631584	19172176	0	0		118.962	129.357	0	0				535.068	46.3404	10.4208	18.7264
	10153312	73582816		1.69931	12.3152		128186544	63672000	15169232	0		77.1885	38.3406	9.13426	0		23058656	9421472	3204208	0		155.579	63.5677	21.6191	0				1.69931	38.3406	9.13426	12.3152			Observed					Expected							p-value	Rank	Adjusted α
	58113712	6112288		9.72623	1.02299		177094800	167065120	322443424	40886080		106.639	100.599	194.162	24.6199		3231488	3653904	392448	0		21.8032	24.6533	2.64789	0				9.72623	100.599	194.162	1.02299				PBS	Amp	Total			PBS	Amp	Total		PBS	Ampicllin	0.3173	3	0.05
	150026576	895721744		25.1093	149.913		218694912	65221680	187528704	16965936		131.689	39.2737	112.922	10.2162		269120	37060240	0	0		1.81578	250.049	0	0				25.1093	39.2737	112.922	149.913			>Median	37	17	54		>Median	34.1835	19.8165	54		PBS	Avibactam (225)	0.0455	2	0.025
	474286256	344296032		79.3792	57.6233		535592416	21483648	66079456	3356544		322.511	12.9365	39.7902	2.02117		0	4629264	15938000	0		0	31.2341	107.535	0				79.3792	12.9365	39.7902	57.6233			<=Median	32	23	55		<=Median	34.8165	20.1835	55		PBS	Ampicillin + Avibactam(225)	1e-05	1	0.0166667
	113941376	36644320		19.0699	6.133		413302480	67203392	25335104	112592		248.873	40.467	15.2557	0.0677981		6336848	26326832	1035776	565328		42.7554	177.63	6.98849	3.81433				19.0699	40.467	15.2557	6.133			Total	69	40	109		Total	69	40
	207110416	158710016		34.6631	26.5626		54612032	108483360	198850608	5904592		32.885	65.324	119.739	3.55549		0	0	9506528	0		0	0	64.1416	0				34.6631	65.324	119.739	26.5626
	18688272	389564560		3.12777	65.1997		41022128	199425440	64686800	20215328		24.7018	120.085	38.9516	12.1728		9037280	662176	1519840	0		60.9755	4.46777	10.2545	0				3.12777	120.085	38.9516	65.1997			chi-sq	1.25325				DF	1
	752229184	58530928		125.897	9.79606		119343856	172783184	138107344	6000544		71.8638	104.043	83.1623	3.61327		1470512	7742000	0	0		9.9217	52.2361	0	0				125.897	104.043	83.1623	9.79606			p-value	0.3173
	1916092944	455679680		320.688	76.2651		244611888	294424800	100945280	3509824		147.295	177.29	60.7849	2.11347		74320288	5112032	28108416	0		501.447	34.4914	189.65	0				320.688	177.29	60.7849	76.2651
	762752400	20469584		127.658	3.4259		111675424	99989376	90049952	1053696		67.2462	60.2093	54.2242	0.634491		68700384	16288	35117248	0		463.529	0.109897	236.94	0				127.658	60.2093	54.2242	3.4259			Mood's Median Test Avbactam (225) vs PBS
	63107552	4463712		10.562	0.747071		123222288	128303792	61110144	36698512		74.1992	77.2591	36.7979	22.0983		1592448	6597648	1875728	15808		10.7444	44.515	12.6557	0.106658				10.562	77.2591	36.7979	0.747071
	43539504	37563872		7.28701	6.2869		103325248	82748112	60955200	21746032		62.218	49.8274	36.7046	13.0945		17819552	52544	39509968	4587072		120.23	0.35452	266.578	30.9495				7.28701	49.8274	36.7046	6.2869			Median	48.2122
	100808704	19308944		16.8719	3.23165		276206976	1145904	80106064	822432		166.32	0.690014	48.2364	0.495233		920288	47648	1069712			6.20928	0.321486	7.21746					16.8719	0.690014	48.2364	3.23165
	78979904	20129568		13.2185	3.369		132613936	38373664	52284784	3162544		79.8544	23.107	31.4837	1.90435		4558128	18592320	1715808			30.7542	125.444	11.5767					13.2185	23.107	31.4837	3.369			Observed					Expected
	317805280	4838048		53.1896	0.809722		196433184	123886480	17338128	10595072		118.284	74.5991	10.4403	6.3799			0	12710528				0	85.7593					53.1896	74.5991	10.4403	0.809722				PBS	Avi (225)	Total			PBS	Avi (225)	Total
	57405408	8970784		9.60769	1.5014		200039216	175585696	80065728	0		120.455	105.73	48.2122	0														9.60769	105.73	48.2122	1.5014			>Median	39	16	55		>Median	34.1892	20.8108	55
	66408304	45185904		11.1145	7.56256		135306736	233988368	0	4142784		81.4759	140.898	0	2.49461														11.1145	140.898	0	7.56256			<=Median	30	26	56		<=Median	34.8108	21.1892	56
	1281988032	14554960		214.561	2.436		129241792	110636768	18491504	8762592		77.8239	66.6207	11.1348	5.27646														214.561	66.6207	11.1348	2.436			Total	69	42	111		Total	69	42
	2548675440	13447008		426.56	2.25057		44862208	92567792	55619184	6282544		27.0141	55.7404	33.4915	3.78308														426.56	55.7404	33.4915	2.25057
	1451074672	3223808		242.86	0.539554		232188592		118060000	17553744		139.814		71.0907	10.5701														242.86	0	71.0907	0.539554			chi-sq	3.54614				DF	1
		8009600			1.34053		119270576		50366096	11503328		71.8196		30.3283	6.92681														39.3076	28.799	30.3283	1.34053			p-value	0.0455
		99739632			16.693		163198720			3764144		98.2713			2.26661														144.956	129.357	42.3622	16.693
		13766736			2.30408		170992352					102.964																	177.189	63.5677	0	2.30408			Mood's Median Test Ampicillin + Avibactam (225) vs PBS
		1348496			0.225692		64963264					39.1181																	77.1885	24.6533	0	0.225692
							71528912					43.0717																	106.639	250.049	21.6191	9.93164			Median	10.6573
							8225376					4.95297																	131.689	31.2341	2.64789	6.04052
																													322.511	177.63	0	7.2333			Observed					Expected
Average	5.97495e+08						1.6607e+08										1.48212e+07												248.873	0	107.535	0				PBS	Amp + Avi (225)	Total			PBS	Amp + Avi (225)	Total
																													32.885	4.46777	6.98849	24.6199			>Median	55	13	68		>Median	34.5	33.5	68
																													24.7018	52.2361	64.1416	10.2162			<=Median	14	54	68		<=Median	34.5	33.5	68
																													71.8638	34.4914	10.2545	2.02117			Total	69	67	136		Total	69	67
																													147.295	0.109897	0	0.0677981
																													67.2462	44.515	189.65	3.55549			chi-sq	49.4519				DF	1
																													74.1992	0.35452	236.94	12.1728			p-value	<0.00001
																													62.218	0.321486	12.6557	3.61327
																													166.32	125.444	266.578	2.11347
																													79.8544	0	7.21746	0.634491
																													118.284		11.5767	22.0983
																													120.455		85.7593	13.0945
																													81.4759			0.495233
																													77.8239			1.90435
																													27.0141			6.3799
																													139.814			0
																													71.8196			2.49461
																													98.2713			5.27646
																													102.964			3.78308
																													39.1181			10.5701
																													43.0717			6.92681
																													4.95297			2.26661
																													103.46			0
																													51.8126			5.96952
																													118.962			0
																													155.579			0
																													21.8032			0
																													1.81578			0
																													0			0
																													42.7554			3.81433
																													0			0
																													60.9755			0
																													9.9217			0
																													501.447			0
																													463.529			0
																													10.7444			0.106658
																													120.23			30.9495
																													6.20928
																													30.7542
[truncated: 1 more columns]

## Sheet: Figure 4b
	Dataset 1 (12/12/2022)						Dataset 2 (6/02/2023)						Dataset 3 (20/02/2023)										Dataset 4 (20/02/2023)												Combined datasets
	Integrated Intensity			% of ctrl			Integrated Intensity			% of ctrl			Integrated Intensity					% of ctrl					Integrated Intensity					% of ctrl
	K234R			K234R			WT			WT			WT		K234R			WT		K234R			WT		K234R			WT		K234R					WT			K234R
	PBS	Amp+Avi (75)		PBS	Amp+Avi (75)		PBS	Amp+Avi (75)		PBS	Amp+Avi (75)		PBS	Amp+Avi (75)	PBS	Amp+Avi (75)		PBS	Amp+Avi (75)	PBS	Amp+Avi (75)		PBS	Amp+Avi (75)	PBS	Amp+Avi (75)		PBS	Amp+Avi (75)	PBS	Amp+Avi (75)				PBS	Amp+Avi (75)		PBS	Amp+Avi (75)			Mood's Median Test WT vs K234R for Ampcillin + Avibactam (75)
	141876528	20824320		149.674	21.9688		15334032	726080		103.46	4.89894		0	0	22857696	2794624		0	0	82.074	10.0345		198870800	0	36339744	0		168.037	0	162.662	0				103.46	4.89894		149.674	21.9688
	97478336	8305824		102.835	8.76229		7679232	0		51.8126	0		39252768	0	6076864	10006080		243.455	0	21.8199	35.9283		84677392	0	159022848	2361840		71.5487	0	711.808	10.5719				51.8126	0		102.835	8.76229			Median	2.14511
	61109264	6396000		64.4676	6.7475		17631584	601248		118.962	4.05668		18465376	0	86320	2787104		114.527	0	0.309945	10.0075		9719776	268000	1687456	15721296		8.21278	0.226448	7.55329	70.3707				118.962	4.05668		64.4676	6.7475
	19178368	53551808		20.2323	56.4948		23058656	750112		155.579	5.06109		334448	0	62160	22062608		2.07433	0	0.223195	79.2191		25497296	1235296	21951456	0		21.5441	1.04377	98.2577	0				155.579	5.06109		20.2323	56.4948			Observed					Expected
	4498736	44587936		4.74597	47.0383		3231488	0		21.8032	0		7668608	427312	4067824	6089648		47.5625	2.65029	14.6061	21.8658		1202208	0	21534256	182352		1.01581	0	96.3903	0.816233				21.8032	0		4.74597	47.0383				WT (+)	K234R (+)	Total			WT (+)	K234R (+)
	9453152	26933568		9.97267	28.4138		269120	0		1.81578	0		18554096	0	62890768	58550480		115.077	0	225.819	210.234		177977120	2543632	0	34108848		150.383	2.14926	0	152.676				1.81578	0		9.97267	28.4138			>Median	18	47	65		>Median	34.2366	30.7634
	81865104	109016768		86.3641	115.008		0	0		0	0		37101296	985232	92149856	25319472		230.111	6.11064	330.878	90.9134		532774752	388368	906032	1248464		450.171	0.328154	4.05552	5.5883				0	0		86.3641	115.008			<=Median	51	15	66		<=Median	34.7634	31.2366
	106178912	90805584		112.014	95.796		6336848	3255616		42.7554	21.966		31082896	0	1472032	56356928		192.783	0	5.28555	202.358		29636752	1344544	0	13357168		25.0418	1.13608	0	59.7885				42.7554	21.966		112.014	95.796			Total	69	62	131		Total	69	62
	55799696	26258528		58.8663	27.7016		0	654896		0	4.41865		416000	0	74287072	2839536		2.58013	0	266.739	10.1958		316477136	1690608	41796272	479232		267.409	1.42849	187.086	2.14511				0	4.41865		58.8663	27.7016
	85401904	39967936		90.0953	42.1644		9037280	1722976		60.9755	11.6251		7587776	0	24196896	379104		47.0612	0	86.8826	1.36123		259416656	2614912	79834720	308976		219.196	2.20949	357.351	1.38302				60.9755	11.6251		90.0953	42.1644			chi-sq	32.293				DF	1
	110272528	69719152		116.333	73.5507		1470512	0		9.9217	0		22781072	0	77944528	23174928		141.294	0	279.871	83.213		1488016	0	21880704	1957760		1.25731	0	97.941	8.7632				9.9217	0		116.333	73.5507			p-value	<0.00001
	15474640	32556976		16.3251	34.3462		74320288	0		501.447	0		0	0	12842416	0		0	0	46.1126	0		135937536	209664	1145024	14361392		114.861	0.177157	5.12529	64.2836				501.447	0		16.3251	34.3462
	43199248	78068128		45.5733	82.3585		68700384	0		463.529	0		1115904	0	997248	206341104		6.9211	0	3.58077	740.899		3016752	3715648	1428624	0		2.54902	3.13956	6.39472	0				463.529	0		45.5733	82.3585
	195649760	471456		206.402	0.497366		1592448	0		10.7444	0		16744224	78992	18846576	4299488		103.852	0.489927	67.6714	15.438		6752304	0	8929008	0		5.7054	0	39.9675	0				10.7444	0		206.402	0.497366
	557494688	17396336		588.133	18.3524		17819552	0		120.23	0		576976	32608	25010112	0		3.57854	0.202243	89.8025	0		12428704	1028448	2110928	5728256		10.5017	0.868994	9.4488	25.6405				120.23	0		588.133	18.3524
	39350800	10773088		41.5134	11.3651		920288	0		6.20928	0		1894816	15712	55982864	6456352		11.7521	0.0974495	201.015	23.1825		2067920	1627952	15616	0		1.7473	1.37555	0.0698994	0				6.20928	0		41.5134	11.3651
	89426320	0		94.3409	0		4558128	259232		30.7542	1.74907		24604432	0	46955344	1122624		152.603	0	168.6	4.03095		5028304	246976	12650352	4582720		4.2487	0.208684	56.6247	20.5129				30.7542	1.74907		94.3409	0
	26176304	17958368		27.6149	18.9453			1191456			8.03888		103788688	0	1028272	4037504		643.722	0	3.69216	14.4973		93982944	1115536	364848	0		79.4115	0.942579	1.63311	0				0	8.03888		27.6149	18.9453
	21711168	57045600		22.9043	60.1806								1191904	1047024	0	5115200		7.39247	6.49389	0	18.3669		17591568	0	25229152	4438096		14.8641	0	112.929	19.8655				243.455	0		22.9043	60.1806
	91245680	49503904		96.2602	52.2245								32041920	16720	27861584	9657744		198.732	0.103701	100.041	34.6776		186019920	0	8290896	19596384		157.179	0	37.1112	87.7161				114.527	0		96.2602	52.2245
	137761728	21965936		145.333	23.1731								18466192	12225280	29235968			114.532	75.8241	104.976			20273936	5496336	24036512	0		17.1306	4.64416	107.591	0				2.07433	0		145.333	23.1731
													0	16288				0	0.101022				319984016	345920				270.372	0.292287						47.5625	0		82.074	10.0345
													912336	0				5.65852	0				281212800	282000				237.612	0.238278						115.077	2.65029		21.8199	35.9283
													13667776	0				84.7708	0					9418496					7.95822						230.111	0		0.309945	10.0075
													6818672	687200				42.291	4.26218					258384					0.218323						192.783	6.11064		0.223195	79.2191
													14135440	373936				87.6713	2.31924																2.58013	0		14.6061	21.8658
																																			47.0612	0		225.819	210.234
																																			141.294	0		330.878	90.9134
																																			0	0		5.28555	202.358
																																			6.9211	0		266.739	10.1958
Average	9.47906e+07						1.48212e+07						16123216		2.78501e+07								1.18349e+08		22340688										103.852	0		86.8826	1.36123
																																			3.57854	0.489927		279.871	83.213
																																			11.7521	0.202243		46.1126	0
																																			152.603	0.0974495		3.58077	740.899
																																			643.722	0		67.6714	15.438
																																			7.39247	0		89.8025	0
																																			198.732	6.49389		201.015	23.1825
																																			114.532	0.103701		168.6	4.03095
																																			0	75.8241		3.69216	14.4973
																																			5.65852	0.101022		0	18.3669
																																			84.7708	0		100.041	34.6776
																																			42.291	0		104.976	0
																																			87.6713	4.26218		162.662	10.5719
																																			168.037	2.31924		711.808	70.3707
																																			71.5487	0		7.55329	0
																																			8.21278	0		98.2577	0.816233
																																			21.5441	0.226448		96.3903	152.676
																																			1.01581	1.04377		0	5.5883
																																			150.383	0		4.05552	59.7885
																																			450.171	2.14926		0	2.14511
																																			25.0418	0.328154		187.086	1.38302
																																			267.409	1.13608		357.351	8.7632
																																			219.196	1.42849		97.941	64.2836
																																			1.25731	2.20949		5.12529	0
																																			114.861	0		6.39472	0
																																			2.54902	0.177157		39.9675	25.6405
																																			5.7054	3.13956		9.4488	0
																																			10.5017	0		0.0698994	20.5129
																																			1.7473	0.868994		56.6247	0
																																			4.2487	1.37555		1.63311	19.8655
																																			79.4115	0.208684		112.929	87.7161
																																			14.8641	0.942579		37.1112	0
																																			157.179	0		107.591
																																			17.1306	0
																																			270.372	4.64416
																																			237.612	0.292287
																																				0.238278
																																				7.95822
																																				0.218323
[truncated: 1 more columns]

## Sheet: Figure S5e
	Dataset 1 (14/11/2022)
	Integrated Intensity			% of ctrl
	Mmar WT			Mmar WT
	PBS	Amp+Avi (225)		PBS	Amp+Avi (225)		Mood's Median Test Ampicillin + Avibactam (225) vs PBS
	0	16003808		0	3.89929
	92753312	66837952		22.5991	16.2849		Median	30.1046
	1024957408	61562944		249.728	14.9997
	153763312	201994416		37.4641	49.2154		Observed					Expected
	621396656	25627072		151.402	6.24397			PBS	Amp + Avi (225)	Total			PBS	Amp + Avi (225)	Total
	93823632	49249248		22.8599	11.9995		>Median	21	8	29		>Median	14.7458	14.2542	29
	314287040	142522720		76.5753	34.7253		<=Median	9	21	30		<=Median	15.2542	14.7458	30
	2346101056	83488240		571.622	20.3417		Total	30	29	59		Total	30	29
	141026784	368349760		34.3608	89.7475
	242800096	3102912		59.1576	0.756017		chi-sq	10.6137				DF	1
	77665888	97024592		18.9231	23.6398		p-value	0.00091
	1708805488	34785184		416.346	8.47532
	99919488	85956976		24.3451	20.9432
	373766784	115276160		91.0674	28.0868
	77798240	29275904		18.9553	7.133
	114402816	33395680		27.874	8.13678
	422200608	69505632		102.868	16.9349
	705795584	174120928		171.965	42.4241
	242648272	164290240		59.1207	40.0289
	45891008	90857728		11.1812	22.1373
	143241264	10524656		34.9004	2.56431
	810579584	6601040		197.496	1.60833
	1099653584	917312608		267.928	223.501
	347904672	213260800		84.7661	51.9605
	160669488	230466896		39.1467	56.1527
	317557072	76696496		77.372	18.6869
	67756240	123558176		16.5086	30.1046
	130438064	36210992		31.7809	8.82272
	183614864	8321552		44.7373	2.02753
	151649840			36.9491
Average	4.10429e+08
